# Supplementary material for: Study Designs for Evaluation of Combination Treatment: Focus on Individual Patient Benefit
Source: Biomedicines. 2022 Jan 26;10(2):270. doi: 10.3390/biomedicines10020270 (PMC8869609; doi:10.3390/biomedicines10020270)
Supplement: Supplementary file 1 [file biomedicines-10-00270-s001.zip]

Archive with 1 entries (1 files):
- online supplement combi design study.xlsx
